# Supplementary material for: Molecular Epidemiology and Genetic Evolution of the Whole Genome of G3P[8] Human Rotavirus in Wuhan, China, from 2000 through 2013
Source: PLoS One. 2014 Mar 27;9(3):e88850. doi: 10.1371/journal.pone.0088850 (PMC3967987; doi:10.1371/journal.pone.0088850)
Supplement: Table S1 — Identity of VP7 gene and deduced amino acid sequences of representative G3 strains detected worldwide to the new variant G3 strain “5091”. (XLS) [file pone.0088850.s007.xls]

## Sheet: Sheet1
Table S1 Sequence identity of VP7 gene and deduced amino acid of G3 representative strains detected worldwide to the new variant G3 strain "5091"
	RVA strain	Place of collection	Year of collection	Genotypes	Length of VP7 gene (bp)	NT identity to strain "5091"	AA identity to strain "5091"	No. of different aa compared with strain "5091"	GenBank accession numbers of VP7 genes
Archival G3 strains, 1974-1995
	RVA/Human-wt/USA/DC1563/1974/G3P[8]	USA	1974	G3-P[8]-I1-R1-C1-M1-A1-N1-T1-E1-H1.	972	98	99	4	FJ947183
	RVA/Human-wt/USA/DC5142/1975/G3P[8]	USA	1975	G3-P[8]-I1-R1-C1-M1-A1-N1-T1-E1-H1.	1018	95	98	6	FJ947205
	RVA/Human-tc/USA/P/1975/G3P[8]	USA	1975	G3-P[8]-I1-R1-C1-M1-A1-N1-T1-E1-H1.	981	98	99	4	EF672602
	RVA/Human-wt/USA/DC2238/1976/G3P[8]	USA	1976	G3-P[8]-I1-R1-C1-M1-A1-N1-T1-E1-H1.	983	96	98	7	FJ947425
	RVA/Human-tc/JAP/YO/1977/G3P[8]	Japan	1977	G3-P[8]-I1-R1-C1-M1-A1-N1-T1-E1-H1.	1062	96	97	10	D86284
	RVA/Human-wt/USA/DC799/1978/G3P[8]	USA	1978	G3-P[8]-I1-R1-C1-M1-A1-N1-T1-E1-H1.	1008	97	98	5	KC579965
	RVA/Human-wt/USA/DC1730/1979/G3P[8]	USA	1979	G3-P[8]-I1-R1-C1-M1-A1-N1-T1-E1-H1.	997	98	99	3	FJ947326
	RVA/Human-wt/USA/DC1600/1980/G3P[8]	USA	1980	G3-P[8]-I1-R1-C1-M1-A1-N1-T1-E1-H1.	994	96	98	7	FJ947779
	RVA/Human-tc/JAP/MO/1980/G3P[8]	Japan	1980	G3-P[8]-E1.	1062	95	95	16	D86280
	RVA/Human-tc/JAP/Ai-75/1980/G3P[8]	Japan	1980	G3-P[8]-E1.	1062	96	98	8	D86270
	RVA/Human-tc/JAP/Ai-53/1980/G3P[8]	Japan	1981	G3-P[8]-E1.	1062	96	97	9	D86269
	RVA/Human-tc/JAP/ITO/1981/G3P[8]	Japan	1981	G3-P[8]-E1.	1062	96	95	17	D86278
	RVA/Human-tc/JAP/AU1/1982/G3P[8]	Japan	1982	G3-P[8]-E1.	1062	96	98	8	D86271
	RVA/Human-tc/JAP/AU17/1982/G3P[8]	Japan	1982	G3-P[8]	1062	97	98	6	D86272
	RVA/Human-wt/JAP/Ai-36/1982/G3P[8]	Japan	1982	G3-P[8]-E1.	1062	96	97	11	D86267
	RVA/Human-wt/JAP/Ai-39/1983/G3P[8]	Japan	1983	G3-P[8]-E1.	1062	95	97	9	D86268
	RVA/Human-wt/CHN/CH32/1986/G3P[8] G2 and G3 recombination	Datong,China	1986	G3-P[8]-E1.	1062	86	87	42	D86273
	RVA/Human-wt/CHN/CHW2/1989/G3P[8] G2 and G3 recombination	Wuhan, China	1989	G3-P[8]-E1.	1062	82	broken ORF		D86277
	RVA/Human-wt/JAP/J-12/1990/G3P[8]	Japan	1990	G3-P[8]-E1.	1062	95	96	12	D86279
	RVA/Human-wt/CHN/CH55/1990/G3P[8] G1 and G3 recombination	Qinghuangdao,China	1990	G3-P[8]	1062	88	90	31	D86274
	RVA/Human-wt/JAP/TK15/1991/G3P[8]	Japan	1991	G3-P[8]-E1.	1062	96	97	11	D86282
	RVA/Human-wt/USA/DC5549/1991/G3P[8]	USA	1991	G3-P[8]-I1-R1-C1-M1-A1-N1-T1-E1-H1.	994	95	98	7	FJ947524
	RVA/Human-wt/USA/DC5728/1991/G3P[8]	USA	1991	G3-P[8]-I1-R1-C1-M1-A1-N1-T1-E1-H1.	999	95	98	7	FJ947337
	RVA/Human-wt/CHN/CHW17/1992/G3P[X] G1 and G3 recombination	Wuhan, China	1992	G3-P[8]	1062	87	90	34	D86276
	RVA/Human-wt/CHN/CH927/1992/G3P[8]	Qinghuangdao,China	1992	G3-P[8]	1062	92	90	28	D86275
	RVA/Human-tc/JAP/92-02/1992/G3P[8]	Japan	1992	G3-P[8]	1062	90	92	16	D86264
	RVA/Human-tc/IND/107E1B/1993/G3P[4]	India	1993	G3-P[4]-I2-R2-C2-M2-A2-N2-T2-E2-H2	1062	99	99	4	AB081594
	RVA/Human-tc/JAP/95-87/1995/G3P[8]	Japan	1995	G3-P[8]	1062	98	98	7	D86265
	RVA/Human-tc/JAP/95-91/1995/G3P[8]	Japan	1995	G3-P[8]	1062	98	98	8	D86266
	RVA/Human-wt/JAP/TK08/1995/G3P[8]	Japan	1995	G3-P[8]	1062	96	98	7	D86281
Representative new variant G3 strains, 1997-2013
	RVA/Human-wt/CHN/97'S48/1997/G3P[X]	China	1997	G3	1062	99	99	1	AF260957
	RVA/Human-wt/CHN/98'B31/1998/G3P[X]	China	1998	G3	1062	99	99	2	AF260958
	RVA/Human-wt/IND/MP126/XXXX/G3P[X]	India	before 2001	G3	1062	98	99	2	AF386915
	RVA/Human-wt/CHN/A16/2000/G3P[8]	Wuhan, China	2000	G3	1062	99	99	1	KF371735
	RVA/Human-wt/THA/CMH229/2001/G3P[X]	Tailand	2001	G3	1062	99	100	0	AY707791
	RVA/Human-wt/KOR/KMR766/2001/G3P[8]	South Korea	2001	G3-P[8]	981	99	100	0	HQ425283
	RVA/Human-wt/CHN/Chi-4/2001-2003/G3P[X]	Kunming China	2001-2003	G3	1062	99	99	1	DQ904498
	RVA/Human-wt/JAP/JP-5290/2001-2003/G3P[X]	Japan	2001-2003	G3	1062	99	99	1	EF088832
	RVA/Human-wt/CHN/31/2002/G3P[8]	Wuhan, China	2002	G3-P[8]-I1-R1-C1-M1-A1-N1-T1-E1-H1.	1062	99	100	0	KF371713
	RVA/Human-wt/CHN/CS02-01/2002/G3P[X]	Taiwan	2002	G3	936	99	99	2	AY165009
	RVA/Human-wt/VNM/VN-582/2002-2003/G3P[X]	Viet Nam	2002-2003	G3	1062	99	100	0	EF495122
	RVA/Human-wt/CHN/723/2003/G3P[8]	Wuhan, China	2003	G3-P[8]-I1-R1-C1-M1-A1-N1-T1-E1-H1.	1062	99	99	1	KF371724
	RVA/Human-wt/KOR/KMR012/2003/G3P[8]	South Korea	2003	G3-P[8]	981	99	100	0	HQ425280
	RVA/Human-wt/KOR/KMR010/2003/G3P[4]	South Korea	2003	G3-P[4]	981	99	100	0	HQ425279
	RVA/Human-wt/JAP/5091/2003-2004/G3P[X] new variant G3	Japan	2003-2004	G3	971	100	100	0	DQ779050
	RVA/Human-wt//RUS/Rus-67/2003-2004/G3P[X]	Russia	2003-2004	G3	1062	99	99	1	EF495126
	RVA/Human-wt/IRL/R472/G3P[X]	Ireland	3003-2006	G3	889	99	100	0	EU033979
	RVA/Human-wt/CHN/R303/2004/G3P[8]	Wuhan, China	2004	G3-P[8]-I1-R1-C1-M1-A1-N1-T1-E1-H1.	1062	99	100	0	KF371975
	RVA/Human-wt/CHN/7010/2004/G3P[8]	HongKong	2004	G3-P[8]	981	99	99	2	AB585927
	RVA/Human-wt/KOR/KMR060/2004/G3P[8]	South Korea	2004	G3-P[8]	981	99	100	0	HQ425281
	RVA/Human-wt/MYS/MaCH09404/2004/G3P[X]	Malaysia	2004	G3	1062	99	100	0	AY870661
	RVA/Human-wt/IND/RMC437/2004/G3P[8]	India	2004	G3-P[8]-I1-E1-H1.	1006	99	99	1	AY603153
	RVA/Human-wt/ZAF/SA1401DGM/2004/G3P[6]	South Africa	2004	G3-P[6]	936	99	broken ORF		GQ338884
	RVA/Human-wt/ZAF/SA1380DGM/2004/G3P[8]	South Africa	2004	G3-P[8]	933	99	broken ORF		GQ338883
	RVA/Human-wt/ESP/G3-SP1.9-3/2004-2006/G3P[X]	Spain	2004-2006	G3	1009	99	100	0	EU159186
	RVA/Human-wt/CHN/L210/2005/G3P[8]	Wuhan, China	2005	G3-P[8]-I1-R1-C1-M1-A1-N1-T1-E1-H1.	1062	99	99	1	DQ873671
	RVA/Human-wt/CHN/7813/2005/G3P[8]	HongKong	2005	G3-P[8]	981	99	99	1	AB585928
	RVA/Human-wt/RUS/Nov05-82 /2005/G3P[8]	Russia	2005	G3-P[8]-I1	1034	99	99	1	GU377144
	RVA/Human-wt/CAN/STHY120/2005/G3P[X]	Canada	2005	G3	1062	99	99	1	JX470505
	RVA/Human-wt/ZAF/SA188DGM/2005/G3P[6]	South Africa	2005	G3-P[6]	935	99	99	2	GQ338885
	RVA/Human-wt/ESP/77FMadrid/2005-2006/G3P[X]	Spain	2005-2006	G3	955	99	100	0	DQ440622
	RVA/Human-wt/CHN/L478/2006/G3P[8]	Wuhan, China	2006	G3-P[8]-I1-R1-C1-M1-A1-N1-T1-E1-H1.	1062	99	100	0	EU708580
	RVA/Human-wt/CHN/R946/2006/G3P[6]	Wuhan, China	2006	G3-P[6]	1062	99	99	2	unpublished
	RVA/Human-wt/CHN/5996/2006/G3P[8]	HongKong	2006	G3-P[8]	981	99	99	2	AB585924
	RVA/Human/VNM/NHP0100Haiphong/2006/G3P[8]	Viet Nam	2006	G3-P[8]	897	99	99	1	GQ129459
	RVA/Human/VNM/NhaTrang/V182/2006/G3P[8]	Viet Nam	2006	G3-P[8]	1062	99	100	0	AB525801
	RVA/Human-wt/LKA/KUH345/2006/G3P[8]	Sri Lanka	2006	G3-P[8]	981	99	100	0	AB527010
	RVA/Human-wt/RUS/Nov06-K29/2006/G3P[8]	Russia	2006	G3-P[8]	1062	99	100	0	GQ452924
	RVA/Human-wt/USA/VU06-07-21/2006/G3P[8]	USA	2006	G3-P[8]-I1-R1-C1-M1-A1-N1-T1-E1-H1.	1035	99	100	0	JF490913
	RVA/Human-wt/CHN/E093/2007/G3P[8]	Wuhan, China	2007	G3-P[8]-I1-R1-C1-M1-A1-N1-T1-E1-H1.	1062	99	100	0	KF371746
	RVA/Human-wt/CHN/SY1/2007/G3P[8]	ShenYang,China	2007	G3-P[8]	1062	99	100	0	GU985262
	RVA/Human-wt/CHN/9263/2007/G3P[8]	HongKong	2007	G3-P[8]	981	99	99	1	AB585929
	RVA/Human-wt/JAP/JP-8450/2007/G3P[X]	Japan	2007	G3	1062	99	100	0	HQ230029
	RVA/Human-wt/THA/CMH055/07/2007/G3P[8]	Tailand	2007	G3-P[8]-E1-H1.	1062	99	100	0	JQ043273
	RVA/Human-wt/RUS/Omck07-217/2007/G3P[8]	Russia	2007	G3-P[8]	1062	99	100	0	FJ915079
	RVA/Human-wt/USA/2007719674/2007/G3P[8]	USA	2007	G3-P[8]-I1-R1-C1-M1-A1-N1-T1-E1-H1.	1018	99	100	0	JN258362
	RVA/Human-wt/ARG/Arg5812/2007/G3P[8]	Argentine	2007	G3-P[8]	998	99	100	0	GQ282614
	RVA/Human-wt/CHN/E956/2008/G3P[8]	Wuhan, China	2008	G3-P[8]-I1-R1-C1-M1-A1-N1-T1-E1-H1.	1062	99	99	1	KF371779
	RVA/Human-wt/CHN/Z1132/2008/G3P[4]	Wuhan, China	2008	G3-P[4]	1062	99	99	1	unpublished
	RVA/Human-wt/JAP/JP-9320/2008/G3P[X]	Japan	2008	G3	1062	99	100	0	HQ230033
	RVA/Human-wt/MMR/MMA08-11/2008/G3P[8]	Myanmar	2008	G3-P[8]	1062	99	99	3	GU598248
	RVA/Human-wt/RUS/Nov08-3281/2008/G3P[8]	Russia	2008	G3-P[8]-E1-H1.	1062	99	100	0	GQ117006
	RVA/Human-wt/GER/GER198-08/2008/G3P[8]	Germany	2008	G3-P[8]	981	99	99	1	GU393006
	RVA/Human-wt/USA/VU08-09-30/2008/G3P[8]	USA	2008	G3-P[8]-I1-R1-C1-M1-A1-N1-T1-E1-H1.	1029	99	99	2	JF491122
	RVA/Human-wt/USA/2008747500/2008/G3P[8]	USA	2008	G3-P[8]-I1-R1-C1-M1-A1-N1-T1-E1-H1.	1018	99	99	2	HM773653
	RVA/Human-wt/CHN/L1066/2009/G3P[8]	Wuhan, China	2009	G3-P[8]-I1-R1-C1-M1-A1-N1-T1-E1-H1.	1062	99	100	0	KF371920
	RVA/Human-wt/CHN/E1505/2008/G3P[4]	Wuhan, China	2009	G3-P[4]	1062	99	100	0	unpublished
	RVA/Human-wt/KOR/Seoul-665/2009/G3P[8]	South Korea	2009	G3-P[8]	870	99	99	1	HM130971
	RVA/Human-wt/RUS/Nov09-D110/2009/G3P[8]	Russia	2009	G3-P[8]-I1	1062	99	100	0	GU377169
	RVA/Human-wt/BEL/BE1214/2009/G3P[8]	Belgium	2009	G3-P[8]	978	99	100	0	JN849140
	RVA/Human-wt/CHN/E2000/2010/G3P[8]	Wuhan, China	2010	G3-P[8]-I1-R1-C1-M1-A1-N1-T1-E1-H1.	1062	99	100	0	KF371823
	RVA/Human-wt/JAP/JP-9653/2010/G3P[X]	Japan	2010	G3	931	99	99	1	JX076836
	RVA/Human-wt/THA/CU766-KK/2010/G3P[8]	Tailand	2010	G3-P[8]-I1-R1-C1-M1-A1-N1-T1-E1-H1.	990	99	100	0	JN706566
	RVA/Human-wt/THA/CU747-KK/2010/G3P[8]	Tailand	2010	G3-P[8]-I1-R1-C1-M1-A1-N1-T1-E1-H1.	990	99	100	0	JN706567
	RVA/Human-wt/RUS/Nov10-N1336/2010/G3P[8]	Russia	2010	G3-P[8]	1062	99	100	0	JX088009
	RVA/Human-wt/NIC/64J/2012/G3P[8]	Nicaragua	2010	G3-P[8]-I1-R1-C1-M1-A1-N1-T1-E1-H1.	981	99	99	4	JN129122
	RVA/Human-wt/NIC/125L/2010/G3P[8]	Nicaragua	2010	G3-P[8]-I1-R1-C1-M1-A1-N1-T1-E1-H1.	981	99	99	4	JN129124
	RVA/Human-wt/CHN/Z1557/2011/G3P[8]	Wuhan, China	2011	G3-P[8]-I1-R1-C1-M1-A1-N1-T1-E1-H1.	1062	99	99	1	KF372008
	RVA/Human-wt/JAP/JP-10350/2011/G3P[X]	Japan	2011	G3	931	99	100	0	JX076831
	RVA/Human-wt/THA/CU976-KK/11/2011/G3P[8]	Tailand	2011	G3-P[8]-I1-R1-C1-M1-A1-N1-T1-E1-H1.	990	99	99	1	JN706568
	RVA/Human-wt/THA/CU938-KK/2011/G3P[8]	Tailand	2011	G3-P[8]-I1-R1-C1-M1-A1-N1-T1-E1-H1.	990	99	100	0	JN706569
	RVA/Human-wt/IND/mcs60/2011/G3P[10]	India	2011	G3-P[10]-I2-R2-C2-M5-A2-N5-T5-E2-H3	1062	99	99	1	JQ358764
	RVA/Human-wt//RUS/Nov11-N2510/2011/G3P[8]	Russia	2011	G3-P[8]-I1	1062	99	100	0	JX088017
	RVA/Human-wt/CHN/L1450/2012/G3P[8]	Wuhan, China	2012	G3-P[8]-I1-R1-C1-M1-A1-N1-T1-E1-H1.	1062	99	100	0	KF371953
	RVA/Human-wt//RUS/Nov12-N4042/2012/G3P[8]	Russia	2012	G3-P[8]	1062	99	99	1	JX156392
	RVA/Human-wt/CHN/L1621/2013/G3P[8]	Wuhan, China	2013	G3-P[8]-I1-R1-C1-M1-A1-N1-T1-E1-H1.	1062	99	99	2	KF371942
	Strains with VP7 gene of > 800-nucleotide length were included.
